# Supplementary material for: Biomechanics of the JCT and SC Inner Wall Endothelial Cells with Their Basement Membrane Using 3D Serial Block-Face Scanning Electron Microscopy
Source: Bioengineering (Basel). 2023 Sep 4;10(9):1038. doi: 10.3390/bioengineering10091038 (PMC10525990; doi:10.3390/bioengineering10091038)
Supplement: Supplementary file 1 [file bioengineering-10-01038-s001.zip]

Archive with 2 entries (2 files):
- bioengineering-2520284 - supplementary/Supplementary Material_Model#1.mov
- bioengineering-2520284 - supplementary/Supplementary Material_Model#2.mov
